# Supplementary material for: ﻿Notes on the genus Elegansovella Hirschmann, 1989 (Acari, Mesostigmata, Urodinychidae)
Source: Zookeys. 2024 Jun 19;1205:39–50. doi: 10.3897/zookeys.1205.125164 (PMC11208774; doi:10.3897/zookeys.1205.125164)
Supplement: XML Treatment for Elegansovella [file zookeys.1205.125164-treatment2.xml]

<!DOCTYPE tp:taxon-treatment
  PUBLIC "-//TaxonX//DTD Taxonomic Treatment Publishing DTD v0 20100105//EN" "tax-treatment-NSO.dtd">
<tp:taxon-treatment xmlns:tp="http://www.plazi.org/taxpub"><tp:treatment-meta><kwd-group><label>Taxon classification</label><kwd>
              <named-content content-type="kingdom">Animalia</named-content>
            </kwd><kwd>
              <named-content content-type="order">Mesostigmata</named-content>
            </kwd><kwd>
              <named-content content-type="family">Urodinychidae</named-content>
            </kwd></kwd-group><mixed-citation publication-type="journal"><person-group><name><surname>Kontschán</surname><given-names>Jenő</given-names></name><name><surname>Ermilov</surname><given-names>Sergey G.</given-names></name><name><surname>Friedrich</surname><given-names>Stefan</given-names></name></person-group><article-title>﻿Notes on the genus <italic><tp:taxon-name><tp:taxon-name-part taxon-name-part-type="genus" reg="Elegansovella">Elegansovella</tp:taxon-name-part></tp:taxon-name></italic> Hirschmann, 1989 (<tp:taxon-name><tp:taxon-name-part taxon-name-part-type="subclass">Acari</tp:taxon-name-part></tp:taxon-name>, <tp:taxon-name><tp:taxon-name-part taxon-name-part-type="order">Mesostigmata</tp:taxon-name-part></tp:taxon-name>, <tp:taxon-name><tp:taxon-name-part taxon-name-part-type="family">Urodinychidae</tp:taxon-name-part></tp:taxon-name>)</article-title><source>Zookeys</source><day>19</day><month>06</month><year>2024</year><volume>1205</volume><fpage>39</fpage><lpage>50</lpage><pub-id pub-id-type="doi">10.3897/zookeys.1205.125164</pub-id></mixed-citation></tp:treatment-meta><tp:nomenclature><label>﻿Genus</label><tp:taxon-name>
            <object-id xmlns:xlink="http://www.w3.org/1999/xlink" content-type="arpha" xlink:type="simple">3F6A5D7F-5AE1-5FE5-AD06-9F60BC65058D</object-id>
            <tp:taxon-name-part taxon-name-part-type="genus" reg="Elegansovella">Elegansovella</tp:taxon-name-part>
          </tp:taxon-name><tp:taxon-authority>Hirschmann, 1989</tp:taxon-authority><tp:nomenclature-citation-list><tp:nomenclature-citation><tp:taxon-name>
                <tp:taxon-name-part taxon-name-part-type="genus" reg="Elegansovella">Elegansovella</tp:taxon-name-part>
              </tp:taxon-name><comment>Hirschmann, 1989: 102.</comment></tp:nomenclature-citation><tp:nomenclature-citation><tp:taxon-name>
                <tp:taxon-name-part taxon-name-part-type="genus" reg="Uroobovella">Uroobovella</tp:taxon-name-part>
                <tp:taxon-name-part taxon-name-part-type="species" reg="elegans">elegans</tp:taxon-name-part>
              </tp:taxon-name><comment>-group Hirschmann, 1989: 97.</comment></tp:nomenclature-citation><tp:nomenclature-citation><tp:taxon-name>
                <tp:taxon-name-part taxon-name-part-type="genus" reg="Elegansovella">Elegansovella</tp:taxon-name-part>
              </tp:taxon-name><comment>—<xref ref-type="bibr" rid="B5">Halliday 2015</xref>: 113.</comment></tp:nomenclature-citation></tp:nomenclature-citation-list></tp:nomenclature><tp:treatment-sec sec-type="type species" id="SECID0E5AAE"><title>Type species.</title><p><italic><tp:taxon-name><tp:taxon-name-part taxon-name-part-type="genus" reg="Deraiophorus">Deraiophorus</tp:taxon-name-part><tp:taxon-name-part taxon-name-part-type="species" reg="elegans">elegans</tp:taxon-name-part></tp:taxon-name></italic> Canestrini, 1897, by original designation.</p></tp:treatment-sec><tp:treatment-sec sec-type="diagnosis" id="SECID0EPBAE"><title>Diagnosis.</title><p>Idiosoma oval with vortex. One pair of anterolateral prolongations presented on idiosomal margin. Dorsal and marginal shields fused on anterior part of idiosoma. Dorsal setae tree-like, with a short stem and many long cross-bars. Three or four pairs of long and pilose setae situated close to posterior margin of dorsal shield. Marginal setae long and marginally pilose, situated on long marginal prolongations. Shape of female genital shield oval or scutiform, its surface smooth and situated between coxae II–IV. Male genital shield circular and situated between coxae IV. Ventral setae pilose. Tritosternum with vase-like base, its laciniae divided into three branches. Corniculi smooth, horn-like, internal malae serrate. Setae <italic>h1</italic> smooth and longer than other hypostomal setae, <italic>h2</italic>–<italic>h4</italic> serrate, but <italic>h4</italic> divided into two or three serrate branches. Pedofossae present, but without separated furrow for tarsi IV. Prestigmatid part of peritreme with five bends. Epistome serrate. Chelicerae with internal sclerotized node, fixed digit longer than movable digit. Movable digit with one or two large central teeth.</p><sec sec-type="﻿List of the known species" id="SECID0E4BAE"><title>﻿List of the known species</title></sec></tp:treatment-sec><ref-list><ref id="B5"><mixed-citation xmlns:xlink="http://www.w3.org/1999/xlink" xlink:type="simple"><person-group><name name-style="western"><surname>Halliday</surname><given-names>RB</given-names></name></person-group> (<year>2015</year>) <article-title>Catalogue of genera and their type species in the mite suborder <tp:taxon-name><tp:taxon-name-part taxon-name-part-type="suborder">Uropodina</tp:taxon-name-part></tp:taxon-name> (<tp:taxon-name><tp:taxon-name-part taxon-name-part-type="subclass">Acari</tp:taxon-name-part></tp:taxon-name>: <tp:taxon-name><tp:taxon-name-part taxon-name-part-type="order">Mesostigmata</tp:taxon-name-part></tp:taxon-name>).</article-title><source>Zootaxa</source><volume>3972</volume>(<issue>2</issue>): <fpage>101</fpage>–<lpage>147</lpage>. <ext-link xlink:href="10.11646/zootaxa.3972.2.1" ext-link-type="doi" xlink:type="simple">https://doi.org/10.11646/zootaxa.3972.2.1</ext-link></mixed-citation></ref></ref-list></tp:taxon-treatment>
