# Supplementary material for: ﻿Notes on the genus Elegansovella Hirschmann, 1989 (Acari, Mesostigmata, Urodinychidae)
Source: Zookeys. 2024 Jun 19;1205:39–50. doi: 10.3897/zookeys.1205.125164 (PMC11208774; doi:10.3897/zookeys.1205.125164)
Supplement: XML Treatment for Monstrobovella [file zookeys.1205.125164-treatment6.xml]

<!DOCTYPE tp:taxon-treatment
  PUBLIC "-//TaxonX//DTD Taxonomic Treatment Publishing DTD v0 20100105//EN" "tax-treatment-NSO.dtd">
<tp:taxon-treatment xmlns:tp="http://www.plazi.org/taxpub"><tp:treatment-meta><kwd-group><label>Taxon classification</label><kwd>
              <named-content content-type="kingdom">Animalia</named-content>
            </kwd><kwd>
              <named-content content-type="order">Mesostigmata</named-content>
            </kwd><kwd>
              <named-content content-type="family">Urodinychidae</named-content>
            </kwd></kwd-group><mixed-citation publication-type="journal"><person-group><name><surname>Kontschán</surname><given-names>Jenő</given-names></name><name><surname>Ermilov</surname><given-names>Sergey G.</given-names></name><name><surname>Friedrich</surname><given-names>Stefan</given-names></name></person-group><article-title>﻿Notes on the genus <italic><tp:taxon-name><tp:taxon-name-part taxon-name-part-type="genus" reg="Elegansovella">Elegansovella</tp:taxon-name-part></tp:taxon-name></italic> Hirschmann, 1989 (<tp:taxon-name><tp:taxon-name-part taxon-name-part-type="subclass">Acari</tp:taxon-name-part></tp:taxon-name>, <tp:taxon-name><tp:taxon-name-part taxon-name-part-type="order">Mesostigmata</tp:taxon-name-part></tp:taxon-name>, <tp:taxon-name><tp:taxon-name-part taxon-name-part-type="family">Urodinychidae</tp:taxon-name-part></tp:taxon-name>)</article-title><source>Zookeys</source><day>19</day><month>06</month><year>2024</year><volume>1205</volume><fpage>39</fpage><lpage>50</lpage><pub-id pub-id-type="doi">10.3897/zookeys.1205.125164</pub-id></mixed-citation></tp:treatment-meta><tp:nomenclature><label>﻿Genus</label><tp:taxon-name>
            <object-id xmlns:xlink="http://www.w3.org/1999/xlink" content-type="arpha" xlink:type="simple">F5F2E606-01FF-5326-9A70-C01480683902</object-id>
            <tp:taxon-name-part taxon-name-part-type="genus" reg="Monstrobovella">Monstrobovella</tp:taxon-name-part>
            <object-id xmlns:xlink="http://www.w3.org/1999/xlink" content-type="zoobank" xlink:type="simple">https://zoobank.org/24822A35-6D59-444B-A7C4-ABDA2CBFE789</object-id>
          </tp:taxon-name><tp:taxon-status xmlns:xlink="http://www.w3.org/1999/xlink" xlink:type="simple">gen. nov.</tp:taxon-status></tp:nomenclature><tp:treatment-sec sec-type="diagnosis" id="SECID0EPPAE"><title>Diagnosis.</title><p>Idiosoma pentagonal without vortex. Dorsal and marginal shields fused on anterior part of idiosoma. Dorsal setae T-shaped or setiform. Several longer or wider setae situated close to posterior margin of dorsal shield. Marginal setae very wide, phylliform and marginally serrate. Shape of female genital shield linguli- or scutiform, its surface smooth and situated between coxae II–IV. Male genital shield circular and situated between coxae IV. Ventral setae T-shaped, V-shaped or setiform. Pedofossae present, but without separated furrow for tarsi IV. Prestigmatid part of peritreme with two bends. Tritosternum with vase-like base, its laciniae divided into three branches. Corniculi smooth, horn-like, internal malae gently serrate. Setae h1 smooth and longer than other hypostomal setae, <italic>h2</italic> smooth or serrate, <italic>h3</italic> serrate, <italic>h4</italic> divided into two or three serrate branches. Epistome serrate. Chelicerae with internal sclerotized node, fixed digit longer than movable digit. Movable digit with one or two large central teeth.</p></tp:treatment-sec><tp:treatment-sec sec-type="type species" id="SECID0E2PAE"><title>Type species.</title><p><italic><tp:taxon-name><tp:taxon-name-part taxon-name-part-type="genus" reg="Uroobovella">Uroobovella</tp:taxon-name-part><tp:taxon-name-part taxon-name-part-type="species" reg="faceta">faceta</tp:taxon-name-part></tp:taxon-name></italic> Hiramatsu &amp; Hirschmann, 1978.</p></tp:treatment-sec><tp:treatment-sec sec-type="etymology" id="SECID0EMQAE"><title>Etymology.</title><p>The name of the new genus refers to a combination of the words monster (based on extreme morphology) and <italic><tp:taxon-name><tp:taxon-name-part taxon-name-part-type="genus" reg="Uroobovella">Uroobovella</tp:taxon-name-part></tp:taxon-name></italic>.</p></tp:treatment-sec><tp:treatment-sec sec-type="Gender" id="SECID0EZQAE"><title>Gender.</title><p>Feminine.</p></tp:treatment-sec><tp:treatment-sec sec-type="notes" id="SECID0E5QAE"><title>Notes.</title><p>The new genus differs in many characters from <italic><tp:taxon-name><tp:taxon-name-part taxon-name-part-type="genus" reg="Elegansovella">Elegansovella.</tp:taxon-name-part></tp:taxon-name></italic> The distinguishing characteristics are summarized in Table <xref ref-type="table" rid="T1">1</xref> and a schematic illustration of the two genera is presented in Fig. <xref ref-type="fig" rid="F1">1</xref>.</p><fig id="F1" position="float" orientation="portrait"><object-id xmlns:xlink="http://www.w3.org/1999/xlink" content-type="doi" xlink:type="simple">10.3897/zookeys.1205.125164.figure1</object-id><object-id xmlns:xlink="http://www.w3.org/1999/xlink" content-type="arpha" xlink:type="simple">B3359CDF-1B1D-5B54-A85F-45461A8F762F</object-id><label>Figure 1.</label><caption><p>Schematic illustration of the genera <italic><tp:taxon-name><tp:taxon-name-part taxon-name-part-type="genus" reg="Elegansovella">Elegansovella</tp:taxon-name-part></tp:taxon-name></italic> (<bold>A</bold>) and <italic><tp:taxon-name><tp:taxon-name-part taxon-name-part-type="genus" reg="Monstrobovella">Monstrobovella</tp:taxon-name-part></tp:taxon-name></italic> (<bold>B</bold>).</p></caption><graphic xmlns:xlink="http://www.w3.org/1999/xlink" xlink:href="zookeys-1205-039_article-125164__-g001.jpg" position="float" orientation="portrait" xlink:type="simple" id="oo_1074410.jpg"><uri content-type="original_file" xlink:type="simple">https://binary.pensoft.net/fig/1074410</uri></graphic></fig><table-wrap id="T1" position="float" orientation="portrait"><label>Table 1.</label><caption><p>Most important differences between <italic><tp:taxon-name><tp:taxon-name-part taxon-name-part-type="genus" reg="Elegansovella">Elegansovella</tp:taxon-name-part></tp:taxon-name></italic> and <italic><tp:taxon-name><tp:taxon-name-part taxon-name-part-type="genus" reg="Monstrobovella">Monstrobovella</tp:taxon-name-part></tp:taxon-name></italic> genera.</p></caption><table id="TID0E2ZAG" rules="all"><tbody><tr><th rowspan="1" colspan="1"/><th rowspan="1" colspan="1">
                    <italic>
                      <tp:taxon-name><tp:taxon-name-part taxon-name-part-type="genus" reg="Elegansovella">Elegansovella</tp:taxon-name-part></tp:taxon-name>
                    </italic>
                  </th><th rowspan="1" colspan="1">
                    <italic>
                      <tp:taxon-name><tp:taxon-name-part taxon-name-part-type="genus" reg="Monstrobovella">Monstrobovella</tp:taxon-name-part></tp:taxon-name>
                    </italic>
                  </th></tr><tr><td rowspan="1" colspan="1">Shape of idiosoma</td><td rowspan="1" colspan="1">oval</td><td rowspan="1" colspan="1">pentagonal</td></tr><tr><td rowspan="1" colspan="1">Vertex</td><td rowspan="1" colspan="1">present</td><td rowspan="1" colspan="1">absent</td></tr><tr><td rowspan="1" colspan="1">Marginal setae</td><td rowspan="1" colspan="1">long and pilose</td><td rowspan="1" colspan="1">phylliform and apically serrate</td></tr><tr><td rowspan="1" colspan="1">Setae on caudal part of dorsal shield</td><td rowspan="1" colspan="1">extremely long (four-six times longer than dorsal setae)</td><td rowspan="1" colspan="1">not very long (two times longer than dorsal setae)</td></tr><tr><td rowspan="1" colspan="1">Anterolateral prolognation</td><td rowspan="1" colspan="1">present</td><td rowspan="1" colspan="1">absent</td></tr><tr><td rowspan="1" colspan="1">Peritreme</td><td rowspan="1" colspan="1">with several bends</td><td rowspan="1" colspan="1">with two bends</td></tr></tbody></table></table-wrap><sec sec-type="﻿List of the known species" id="SECID0EDWAE"><title>﻿List of the known species</title></sec></tp:treatment-sec></tp:taxon-treatment>
