# Supplementary material for: ﻿Notes on the genus Elegansovella Hirschmann, 1989 (Acari, Mesostigmata, Urodinychidae)
Source: Zookeys. 2024 Jun 19;1205:39–50. doi: 10.3897/zookeys.1205.125164 (PMC11208774; doi:10.3897/zookeys.1205.125164)
Supplement: XML Treatment for Monstrobovella incertaoides [file zookeys.1205.125164-treatment13.xml]

<!DOCTYPE tp:taxon-treatment
  PUBLIC "-//TaxonX//DTD Taxonomic Treatment Publishing DTD v0 20100105//EN" "tax-treatment-NSO.dtd">
<tp:taxon-treatment xmlns:tp="http://www.plazi.org/taxpub"><tp:treatment-meta><kwd-group><label>Taxon classification</label><kwd>
              <named-content content-type="kingdom">Animalia</named-content>
            </kwd><kwd>
              <named-content content-type="order">Mesostigmata</named-content>
            </kwd><kwd>
              <named-content content-type="family">Urodinychidae</named-content>
            </kwd></kwd-group><mixed-citation publication-type="journal"><person-group><name><surname>Kontschán</surname><given-names>Jenő</given-names></name><name><surname>Ermilov</surname><given-names>Sergey G.</given-names></name><name><surname>Friedrich</surname><given-names>Stefan</given-names></name></person-group><article-title>﻿Notes on the genus <italic><tp:taxon-name><tp:taxon-name-part taxon-name-part-type="genus" reg="Elegansovella">Elegansovella</tp:taxon-name-part></tp:taxon-name></italic> Hirschmann, 1989 (<tp:taxon-name><tp:taxon-name-part taxon-name-part-type="subclass">Acari</tp:taxon-name-part></tp:taxon-name>, <tp:taxon-name><tp:taxon-name-part taxon-name-part-type="order">Mesostigmata</tp:taxon-name-part></tp:taxon-name>, <tp:taxon-name><tp:taxon-name-part taxon-name-part-type="family">Urodinychidae</tp:taxon-name-part></tp:taxon-name>)</article-title><source>Zookeys</source><day>19</day><month>06</month><year>2024</year><volume>1205</volume><fpage>39</fpage><lpage>50</lpage><pub-id pub-id-type="doi">10.3897/zookeys.1205.125164</pub-id></mixed-citation></tp:treatment-meta><tp:nomenclature><label>﻿</label><tp:taxon-name>
            <object-id xmlns:xlink="http://www.w3.org/1999/xlink" content-type="arpha" xlink:type="simple">430FCF52-E930-597F-9130-1A865A9619B7</object-id>
            <tp:taxon-name-part taxon-name-part-type="genus" reg="Monstrobovella">Monstrobovella</tp:taxon-name-part>
            <tp:taxon-name-part taxon-name-part-type="species" reg="incertaoides">incertaoides</tp:taxon-name-part>
          </tp:taxon-name><tp:taxon-authority>(Hiramatsu &amp; Hirschmann, 1978)</tp:taxon-authority><tp:nomenclature-citation-list><tp:nomenclature-citation><tp:taxon-name>
                <tp:taxon-name-part taxon-name-part-type="genus" reg="Uroobovella">Uroobovella</tp:taxon-name-part>
                <tp:taxon-name-part taxon-name-part-type="species" reg="incertaoides">incertaoides</tp:taxon-name-part>
              </tp:taxon-name><comment>Hiramatsu &amp; Hirschmann, 1978: 77.</comment></tp:nomenclature-citation></tp:nomenclature-citation-list></tp:nomenclature><tp:treatment-sec sec-type="Occurrence and habitat" id="SECID0ELEAG"><title>Occurrence and habitat.</title><p>This species was collected in New Guinea, its habitat is unknown. (<xref ref-type="bibr" rid="B8">Hiramatsu and Hirschmann 1978</xref>).</p></tp:treatment-sec><ref-list><ref id="B8"><mixed-citation xmlns:xlink="http://www.w3.org/1999/xlink" xlink:type="simple"><person-group><name name-style="western"><surname>Hiramatsu</surname><given-names>N</given-names></name><name name-style="western"><surname>Hirschmann</surname><given-names>W</given-names></name></person-group> (<year>1978</year>) <article-title>Gangsystematik der <tp:taxon-name><tp:taxon-name-part taxon-name-part-type="superorder">Parasitiformes</tp:taxon-name-part></tp:taxon-name>. Teil 282. Teilgänge, Satdium von 4 neue <italic><tp:taxon-name><tp:taxon-name-part taxon-name-part-type="genus">Uroobovella</tp:taxon-name-part></tp:taxon-name></italic>-Arten und <italic><tp:taxon-name><tp:taxon-name-part taxon-name-part-type="genus">Urobovella</tp:taxon-name-part><tp:taxon-name-part taxon-name-part-type="species">pectinata</tp:taxon-name-part></tp:taxon-name></italic> (Hirschmann, 1973) der <tp:taxon-name><tp:taxon-name-part taxon-name-part-type="genus">Pulchella</tp:taxon-name-part></tp:taxon-name>-Gruppe aus Neue Guinea und Ekuador. Acarologie.</article-title><source>Schriftenreihe fur Vergleichende Milbenkunde</source><volume>24</volume>: <fpage>73</fpage>–<lpage>79</lpage>.</mixed-citation></ref></ref-list></tp:taxon-treatment>
