# Supplementary material for: ﻿Notes on the genus Elegansovella Hirschmann, 1989 (Acari, Mesostigmata, Urodinychidae)
Source: Zookeys. 2024 Jun 19;1205:39–50. doi: 10.3897/zookeys.1205.125164 (PMC11208774; doi:10.3897/zookeys.1205.125164)
Supplement: XML Treatment for Monstrobovella mancocapaci [file zookeys.1205.125164-treatment14.xml]

<!DOCTYPE tp:taxon-treatment
  PUBLIC "-//TaxonX//DTD Taxonomic Treatment Publishing DTD v0 20100105//EN" "tax-treatment-NSO.dtd">
<tp:taxon-treatment xmlns:tp="http://www.plazi.org/taxpub"><tp:treatment-meta><kwd-group><label>Taxon classification</label><kwd>
              <named-content content-type="kingdom">Animalia</named-content>
            </kwd><kwd>
              <named-content content-type="order">Mesostigmata</named-content>
            </kwd><kwd>
              <named-content content-type="family">Urodinychidae</named-content>
            </kwd></kwd-group><mixed-citation publication-type="journal"><person-group><name><surname>Kontschán</surname><given-names>Jenő</given-names></name><name><surname>Ermilov</surname><given-names>Sergey G.</given-names></name><name><surname>Friedrich</surname><given-names>Stefan</given-names></name></person-group><article-title>﻿Notes on the genus <italic><tp:taxon-name><tp:taxon-name-part taxon-name-part-type="genus" reg="Elegansovella">Elegansovella</tp:taxon-name-part></tp:taxon-name></italic> Hirschmann, 1989 (<tp:taxon-name><tp:taxon-name-part taxon-name-part-type="subclass">Acari</tp:taxon-name-part></tp:taxon-name>, <tp:taxon-name><tp:taxon-name-part taxon-name-part-type="order">Mesostigmata</tp:taxon-name-part></tp:taxon-name>, <tp:taxon-name><tp:taxon-name-part taxon-name-part-type="family">Urodinychidae</tp:taxon-name-part></tp:taxon-name>)</article-title><source>Zookeys</source><day>19</day><month>06</month><year>2024</year><volume>1205</volume><fpage>39</fpage><lpage>50</lpage><pub-id pub-id-type="doi">10.3897/zookeys.1205.125164</pub-id></mixed-citation></tp:treatment-meta><tp:nomenclature><label>﻿</label><tp:taxon-name>
            <object-id xmlns:xlink="http://www.w3.org/1999/xlink" content-type="arpha" xlink:type="simple">78BA1F4D-8B8D-5316-BE4C-FA684742A9B5</object-id>
            <tp:taxon-name-part taxon-name-part-type="genus" reg="Monstrobovella">Monstrobovella</tp:taxon-name-part>
            <tp:taxon-name-part taxon-name-part-type="species" reg="mancocapaci">mancocapaci</tp:taxon-name-part>
            <object-id xmlns:xlink="http://www.w3.org/1999/xlink" content-type="zoobank" xlink:type="simple">https://zoobank.org/797AB257-D04B-4A76-BAF6-D7C20FA770D5</object-id>
          </tp:taxon-name><tp:taxon-status xmlns:xlink="http://www.w3.org/1999/xlink" xlink:type="simple">sp. nov.</tp:taxon-status><xref ref-type="fig" rid="F2">Figs 2</xref><xref ref-type="fig" rid="F3">, 3</xref><xref ref-type="fig" rid="F4">, 4</xref></tp:nomenclature><tp:treatment-sec sec-type="material" id="SECID0EKGAG"><title>Material examined.</title><p><bold><italic>Holotype</italic>.</bold> Female. One female. Peru, Huánuco Department, Yuyapichis, ACP Panguana, <named-content xmlns:xlink="http://www.w3.org/1999/xlink" content-type="dwc:verbatimCoordinates" xlink:type="simple"><named-content content-type="geo-json" specific-use="{&#34;type&#34;:&#34;Point&#34;,&#34;coordinates&#34;:[-74.933333,-9.616667]}" id="NCID0EYGAG" xlink:type="simple">9°37'S, 74°56'W</named-content></named-content>, 230 m a.s.l., Winkler extraction, 20 September to 07 October 2013, leg. S. Friedrich &amp; F. Wachtel. <bold><italic>Paratypes</italic>.</bold> One female and one male. Locality and date same as for holotype. Holotype and two female and four male paratypes deposited in <named-content xmlns:xlink="http://www.w3.org/1999/xlink" content-type="dwc:institutional_code" xlink:title="Museo de Historia Natural, Universidad Nacional Mayor de San Marcos, Lima, Peru" xlink:href="http://grbio.org/institution/museo-de-historia-natural-universidad-nacional-mayor-de-san-marcos" xlink:type="simple">MUSM</named-content>, other paratypes in the <named-content xmlns:xlink="http://www.w3.org/1999/xlink" content-type="dwc:institutional_code" xlink:title="SNSB-Zoologische Staatssammlung, Munich" xlink:href="http://grbio.org/institution/zoologische-staatssammlung" xlink:type="simple">ZSM</named-content>.</p></tp:treatment-sec><tp:treatment-sec sec-type="diagnosis" id="SECID0ELHAG"><title>Diagnosis.</title><p>Dorsal and ventral idiosoma without sculptural pattern, only some small oval pits situated on posterocentral area of dorsal shield. Dorsal setae smooth and robust, but several marginally pilose setae situated close to posterior margin of dorsal shield. Marginal setae very wide, phylliform and marginally serrate. Ventral setae smooth and setiform. Shape of female genital shield linguliform. Male genital shield oval and situated between coxae IV.</p></tp:treatment-sec><tp:treatment-sec sec-type="description" id="SECID0EQHAG"><title>Description.</title><p><bold>Female</bold> (<italic>N</italic> = 2). Shape of idiosoma pentagonal, colour yellowish brown, flat. Length of idiosoma 630, width at level of coxae IV 540.</p><p><bold><italic>Dorsal idiosoma</italic></bold> (Fig. <xref ref-type="fig" rid="F2">2</xref>). Marginal and dorsal shields fused anterolaterally. Surface of dorsal shield without sculptural pattern, only some oval pits (<italic>ca</italic> 2 × 3) situated on posterocentral area. Margin of dorsal shield bears more than 45 pairs of short (<italic>ca</italic> 8–9) smooth and needle-like setae. Majority of other dorsal (more than 21 pairs) setae smooth and robust (<italic>ca</italic> 15–24 long). Three pairs of robust and marginally serrate (<italic>ca</italic> 22–24 long) setae situated on posterior part of dorsal shield. Marginal shield wide with more than 25 pairs of wide, phylliform (<italic>ca</italic> 35–45 long) and marginally-serrate setae. Two pairs of smooth and needle-like (<italic>ca</italic> 20–22 long) setae situated on anterior area of marginal shield. Pores and lyriform fissures not visible on dorsal- and marginal shields.</p><fig id="F2" position="float" orientation="portrait"><object-id xmlns:xlink="http://www.w3.org/1999/xlink" content-type="doi" xlink:type="simple">10.3897/zookeys.1205.125164.figure2</object-id><object-id xmlns:xlink="http://www.w3.org/1999/xlink" content-type="arpha" xlink:type="simple">5213899B-4875-5230-82CB-6BE01286968C</object-id><label>Figure 2.</label><caption><p><italic><tp:taxon-name><tp:taxon-name-part taxon-name-part-type="genus" reg="Monstrobovella">Monstrobovella</tp:taxon-name-part><tp:taxon-name-part taxon-name-part-type="species" reg="mancocapaci">mancocapaci</tp:taxon-name-part></tp:taxon-name></italic> sp. nov., holotype, female in dorsal view.</p></caption><graphic xmlns:xlink="http://www.w3.org/1999/xlink" xlink:href="zookeys-1205-039_article-125164__-g002.jpg" position="float" orientation="portrait" xlink:type="simple" id="oo_1074411.jpg"><uri content-type="original_file" xlink:type="simple">https://binary.pensoft.net/fig/1074411</uri></graphic></fig><p><bold><italic>Ventral idiosoma</italic></bold> (Fig. <xref ref-type="fig" rid="F3">3</xref>). Four pairs of sternal setae short (<italic>ca</italic> 7–9), needle-like and smooth. Setae <italic>st1</italic> inserted close to anterior margin of sternal shield, <italic>st2</italic> at mid-level of coxae II, <italic>st3</italic> at mid-level of coxae III, <italic>st4</italic> close to basal edge of genital shield. Sternal shield smooth, without any pores and lyrifissures. Three pairs of narrow and needle-like (<italic>ca</italic> 9–12 long) ventral setae situated between pedofossae IV. Three pairs of robust (<italic>ca</italic> 16–18 long) and spine-like ventral setae situated close to posterior end of pedofossae IV and one pair of robust and spine-like (<italic>ca</italic> 14–15) setae visible anterior to anal opening. Seven–eight pairs of wide, phylliform and marginally-serrate (<italic>ca</italic> 20–24 long) setae situated at level of anal opening and nine pairs of spine-like and very robust setae (<italic>ca</italic> 20–23 long) placed close to posterior margin of ventral idiosoma. One pair of lyriform fissure situated close to pedofossae IV. Ventral shield without ornamentation. Anal opening small and oval, <italic>ca</italic> 13–14 long and <italic>ca</italic> 7–8 wide.</p><fig id="F3" position="float" orientation="portrait"><object-id xmlns:xlink="http://www.w3.org/1999/xlink" content-type="doi" xlink:type="simple">10.3897/zookeys.1205.125164.figure3</object-id><object-id xmlns:xlink="http://www.w3.org/1999/xlink" content-type="arpha" xlink:type="simple">CA9FE9DE-31CE-59EB-97BD-DAFA6A99FF24</object-id><label>Figure 3.</label><caption><p><italic><tp:taxon-name><tp:taxon-name-part taxon-name-part-type="genus" reg="Monstrobovella">Monstrobovella</tp:taxon-name-part><tp:taxon-name-part taxon-name-part-type="species" reg="mancocapaci">mancocapaci</tp:taxon-name-part></tp:taxon-name></italic> sp. nov., holotype, female in ventral view.</p></caption><graphic xmlns:xlink="http://www.w3.org/1999/xlink" xlink:href="zookeys-1205-039_article-125164__-g003.jpg" position="float" orientation="portrait" xlink:type="simple" id="oo_1074412.jpg"><uri content-type="original_file" xlink:type="simple">https://binary.pensoft.net/fig/1074412</uri></graphic></fig><p>Genital shield of female linguliform (<italic>ca</italic> 115–120 long and <italic>ca</italic> 60–65 wide) without sculptural pattern and without anterior process. Stigmata situated close to coxae II. Prestigmatid part of peritreme with two bends, poststigmatid part slightly curved. Pedofossae well developed, with smooth surface and separate furrow for tarsi IV.</p><p>Tritosternum with narrow base, tritosternal laciniae divided three branches, its basal part with two pairs of lateral spines (Fig. <xref ref-type="fig" rid="F3">3</xref>).</p><p><bold><italic>Gnathosoma</italic></bold> (Fig. <xref ref-type="fig" rid="F4">4A</xref>). Corniculi smooth and horn-like, internal malae smooth, shorter than corniculi. Hypostomal setae <italic>h1</italic>, <italic>h2</italic> and <italic>h3</italic> smooth and needle-like, <italic>h1</italic> long (<italic>ca</italic> 27–28), <italic>h2</italic> and <italic>h3</italic> short (<italic>ca</italic> 11–13), <italic>h4</italic> apically bifurcated and <italic>ca</italic> 14–15 long. Some rounded denticles situated between setae <italic>h4</italic>. Chelicerae with internal sclerotized nodes, fixed digit of chelicerae (<italic>ca</italic> 26–27) slightly longer than movable digit (<italic>ca</italic> 20–22) (Fig. <xref ref-type="fig" rid="F4">4B</xref>), only one small tooth situated on central part of movable digit. Palp trochanter setae <italic>v1</italic> longer (<italic>ca</italic> 19–22) and trifurcated, <italic>v2</italic> shorter (<italic>ca</italic> 13–15) and spine-like. Other setae on palp segments smooth. Palp apotele bifurcate (Fig. <xref ref-type="fig" rid="F4">4A</xref>). Epistome marginally serrate (Fig. <xref ref-type="fig" rid="F4">4B</xref>).</p><fig id="F4" position="float" orientation="portrait"><object-id xmlns:xlink="http://www.w3.org/1999/xlink" content-type="doi" xlink:type="simple">10.3897/zookeys.1205.125164.figure4</object-id><object-id xmlns:xlink="http://www.w3.org/1999/xlink" content-type="arpha" xlink:type="simple">2D46E8BC-926B-535C-94F1-BC9FEA31BFE3</object-id><label>Figure 4.</label><caption><p><italic><tp:taxon-name><tp:taxon-name-part taxon-name-part-type="genus" reg="Monstrobovella">Monstrobovella</tp:taxon-name-part><tp:taxon-name-part taxon-name-part-type="species" reg="mancocapaci">mancocapaci</tp:taxon-name-part></tp:taxon-name></italic> sp. nov., holotype, female <bold>A</bold> gnathosoma and palp in ventral view <bold>B</bold> tritosternum in ventral view and chelicera in lateral view <bold>C</bold> leg I in ventrolateral view <bold>D</bold> leg II in ventrolateral view <bold>E</bold> leg III in ventrolateral view <bold>F</bold> leg IV in ventrolateral view <bold>G</bold> intercoxal area of male paratype <bold>H</bold> femur II of male paratype.</p></caption><graphic xmlns:xlink="http://www.w3.org/1999/xlink" xlink:href="zookeys-1205-039_article-125164__-g004.jpg" position="float" orientation="portrait" xlink:type="simple" id="oo_1074413.jpg"><uri content-type="original_file" xlink:type="simple">https://binary.pensoft.net/fig/1074413</uri></graphic></fig><p><bold><italic>Legs</italic>.</bold> Length of legs (from base of coxae to apex of tarsi): I 185–190, II 220–225, III 170–175, IV 200–205. Leg I without ambulacral claws; all setae on legs smooth and needle-like (Fig. <xref ref-type="fig" rid="F4">4C–F</xref>).</p><p><bold>Male</bold> (<italic>N</italic> = 1). Body 590–630 long and 490–540 wide.</p><p><bold><italic>Dorsal idiosoma</italic>.</bold> As in female.</p><p><bold><italic>Ventral idiosoma</italic>.</bold> Intercoxal area, with sternal setae and genital shield, as in Figure <xref ref-type="fig" rid="F4">4G</xref>. Sternal setae <italic>ca</italic> 7–9 long, smooth and needle-like. Setae <italic>st1</italic> inserted close to anterior margin of sternal shield, <italic>st2</italic> at level of posterior margin of coxae II, <italic>st3</italic> at mid-level of coxae III, <italic>st4</italic> close to anterior margin of genital shield, <italic>st5</italic> close to basal margin of genital shield. Surface of sternal shield without any sculptural pattern. One pair of lyriform fissures situated close to anterior margin of sternal shield, other two pairs situated close to setae <italic>st4</italic> and <italic>st5</italic>. Genital shield rounded, slightly longer than wide (<italic>ca</italic> 35 × 25) and situated between coxae IV (Fig. G).</p><p><bold><italic>Legs</italic>.</bold> Femora of leg II each with a long (<italic>ca</italic> 18) and robust ventral setae (Fig. <xref ref-type="fig" rid="F4">4H</xref>).</p><p>Other characters as in female.</p><p><bold>Developmental stages.</bold> Unknown.</p></tp:treatment-sec><tp:treatment-sec sec-type="etymology" id="SECID0EYQAG"><title>Etymology.</title><p>The species name is dedicated to Manco Cápac (Manco Qhapaq or Manku Qhapaq) the first king of the Kingdom Cuzcó and the first emperor of the Inca dynasty.</p></tp:treatment-sec><tp:treatment-sec sec-type="remarks" id="SECID0E4QAG"><title>Remarks.</title><p>Only one <italic><tp:taxon-name><tp:taxon-name-part taxon-name-part-type="genus" reg="Monstrobovella">Monstrobovella</tp:taxon-name-part></tp:taxon-name></italic> species (<italic><tp:taxon-name><tp:taxon-name-part taxon-name-part-type="genus" reg="Monstrobovella">M.</tp:taxon-name-part><tp:taxon-name-part taxon-name-part-type="species" reg="faceta">faceta</tp:taxon-name-part></tp:taxon-name></italic>) is known from the Neotropical region. <italic><tp:taxon-name><tp:taxon-name-part taxon-name-part-type="genus" reg="Monstrobovella">Monstrobovella</tp:taxon-name-part><tp:taxon-name-part taxon-name-part-type="species" reg="faceta">faceta</tp:taxon-name-part></tp:taxon-name></italic> has T-shaped dorsal setae whose cross-bar part is bifurcated. These setae are spine-like and smooth in the new species. The setae on the caudal region of the dorsal shield are numerous, very long and marginally serrate in the case of <italic><tp:taxon-name><tp:taxon-name-part taxon-name-part-type="genus" reg="Monstrobovella">M.</tp:taxon-name-part><tp:taxon-name-part taxon-name-part-type="species" reg="faceta">faceta</tp:taxon-name-part></tp:taxon-name></italic>, and there are only three short, marginally-serrate setae in the new species. Several long and T-shaped setae are situated posterior to coxae IV on the ventral idiosoma; these setae are missing in the new species. There are some small oval pits on posterocentral part of dorsal shield in the new species, which are missing in <italic><tp:taxon-name><tp:taxon-name-part taxon-name-part-type="genus" reg="Monstrobovella">M.</tp:taxon-name-part><tp:taxon-name-part taxon-name-part-type="species" reg="faceta">faceta</tp:taxon-name-part></tp:taxon-name></italic>.</p></tp:treatment-sec></tp:taxon-treatment>
